# Supplementary material for: ﻿A new species of Begonia (Begoniaceae) from the eastern mountains of Panama
Source: PhytoKeys. 2025 May 13;256:61–71. doi: 10.3897/phytokeys.256.145404 (PMC12093111; doi:10.3897/phytokeys.256.145404)
Supplement: XML Treatment for Begonia chucantiensis [file phytokeys.256.145404-treatment1.xml]

<!DOCTYPE tp:taxon-treatment
  PUBLIC "-//TaxonX//DTD Taxonomic Treatment Publishing DTD v0 20100105//EN" "tax-treatment-NSO.dtd">
<tp:taxon-treatment xmlns:tp="http://www.plazi.org/taxpub"><tp:treatment-meta><kwd-group><label>Taxon classification</label><kwd>
              <named-content content-type="kingdom">Plantae</named-content>
            </kwd><kwd>
              <named-content content-type="order">Cucurbitales</named-content>
            </kwd><kwd>
              <named-content content-type="family">Begoniaceae</named-content>
            </kwd></kwd-group><mixed-citation publication-type="journal"><person-group><name><surname>Guillén</surname><given-names>Lucila</given-names></name><name><surname>Moonlight</surname><given-names>Peter W.</given-names></name><name><surname>Jara-Muñoz</surname><given-names>Orlando A.</given-names></name><name><surname>de Stapf</surname><given-names>María Sánchez</given-names></name><name><surname>Carrión</surname><given-names>Juan F.</given-names></name></person-group><article-title>﻿A new species of <italic><tp:taxon-name><tp:taxon-name-part taxon-name-part-type="genus" reg="Begonia">Begonia</tp:taxon-name-part></tp:taxon-name></italic> (<tp:taxon-name><tp:taxon-name-part taxon-name-part-type="family">Begoniaceae</tp:taxon-name-part></tp:taxon-name>) from the eastern mountains of Panama</article-title><source>PhytoKeys</source><day>13</day><month>05</month><year>2025</year><volume>256</volume><fpage>61</fpage><lpage>71</lpage><pub-id pub-id-type="doi">10.3897/phytokeys.256.145404</pub-id></mixed-citation></tp:treatment-meta><tp:nomenclature><label>﻿</label><tp:taxon-name>
            <object-id xmlns:xlink="http://www.w3.org/1999/xlink" content-type="arpha" xlink:type="simple">ECAFEEC4-AF9B-519F-8E0B-8677E547AB0F</object-id>
            <tp:taxon-name-part taxon-name-part-type="genus" reg="Begonia">Begonia</tp:taxon-name-part>
            <tp:taxon-name-part taxon-name-part-type="species" reg="chucantiensis">chucantiensis</tp:taxon-name-part>
            <object-id xmlns:xlink="http://www.w3.org/1999/xlink" content-type="ipni" xlink:type="simple">urn:lsid:ipni.org:names:77361668-1</object-id>
          </tp:taxon-name><tp:taxon-authority>Guillén, Moonlight &amp; Jara</tp:taxon-authority><tp:taxon-status xmlns:xlink="http://www.w3.org/1999/xlink" xlink:type="simple">sp. nov.</tp:taxon-status><xref ref-type="fig" rid="F1">Figs 1</xref><xref ref-type="fig" rid="F2">, 2</xref></tp:nomenclature><tp:treatment-sec sec-type="diagnosis" id="SECID0E6JAC"><title>Diagnosis.</title><p>Within <tp:taxon-name><tp:taxon-name-part taxon-name-part-type="genus" reg="Begonia">Begonia</tp:taxon-name-part><tp:taxon-name-part taxon-name-part-type="infraspecific-rank">section</tp:taxon-name-part><tp:taxon-name-part taxon-name-part-type="section" reg="Lepsia">Lepsia</tp:taxon-name-part></tp:taxon-name>, <italic><tp:taxon-name><tp:taxon-name-part taxon-name-part-type="genus" reg="Begonia">B.</tp:taxon-name-part><tp:taxon-name-part taxon-name-part-type="species" reg="chucantiensis">chucantiensis</tp:taxon-name-part></tp:taxon-name></italic> resembles <italic><tp:taxon-name><tp:taxon-name-part taxon-name-part-type="genus" reg="Begonia">B.</tp:taxon-name-part><tp:taxon-name-part taxon-name-part-type="species" reg="confinis">confinis</tp:taxon-name-part></tp:taxon-name></italic> in having persistent stipules and two flowers per inflorescence; however, it differs by having glabrous young branches and uniform nodes (vs. ferruginous indumentum and swollen nodes), stipules 8.5–10.5 × 3.5–4.5 mm (vs. 0.8–1.3 × 0.3–0.4 mm), elliptic to lanceolate leaf blades (vs. rhomboid subtrilobed), 3.3–6 × 0.8–1.7 cm leaf blades (vs. 0.6–1.3 × 0.3–0.6 cm), peduncles up to 1.3 cm (vs. 2.8 cm), 12–14 stamens (vs. 8–10), and fruits with similar wing shape and size (vs. one wing conspicuously unequal).</p></tp:treatment-sec><tp:treatment-sec sec-type="material" id="SECID0EILAC"><title>Type.</title><p><bold>Panama</bold> • <bold>Darién</bold>: Distrito de Santa Fé. Reserva Natural Privada Cerro Chucantí; <named-content xmlns:xlink="http://www.w3.org/1999/xlink" content-type="dwc:verbatimCoordinates" xlink:type="simple"><named-content content-type="geo-json" specific-use="{&#34;type&#34;:&#34;Point&#34;,&#34;coordinates&#34;:[-78.462778,8.798333]}" id="NCID0EVLAC" xlink:type="simple">8°47'54"N, 78°27'46"W</named-content></named-content>, 1297 m a.s.l., 27 Mar 2023 (♂ fl., ♀ fl., and fr.), <italic>Mitre-Ramos, C., Camaño, J., Ortega, J. &amp; Ortega, B.</italic> 8 (holotype: PMA132927! [isotypes will be sent to the following herbaria: COL, K, MO]).</p><fig id="F1" position="float" orientation="portrait"><object-id xmlns:xlink="http://www.w3.org/1999/xlink" content-type="doi" xlink:type="simple">10.3897/phytokeys.256.145404.figure1</object-id><object-id xmlns:xlink="http://www.w3.org/1999/xlink" content-type="arpha" xlink:type="simple">A1DB441A-C359-553F-8BE2-32AA3EA602F5</object-id><label>Figure 1.</label><caption><p>Holotype of <italic><tp:taxon-name><tp:taxon-name-part taxon-name-part-type="genus" reg="Begonia">Begonia</tp:taxon-name-part><tp:taxon-name-part taxon-name-part-type="species" reg="chucantiensis">chucantiensis</tp:taxon-name-part></tp:taxon-name></italic> sp. nov. (PMA132927).</p></caption><graphic xmlns:xlink="http://www.w3.org/1999/xlink" xlink:href="phytokeys-256-061_article-145404__-g001.jpg" position="float" orientation="portrait" xlink:type="simple" id="oo_1329158.jpg"><uri content-type="original_file" xlink:type="simple">https://binary.pensoft.net/fig/1329158</uri></graphic></fig></tp:treatment-sec><tp:treatment-sec sec-type="description" id="SECID0EUMAC"><title>Description.</title><p>Perennial, terrestrial, erect herb up to 2 m tall. Main stem green, succulent, glabrous, branched; branches slender, lenticels absent, internodes glabrous, 0.5–4 cm long and 1.2–3.5 mm in diameter, nodes not swollen. Stipules persistent, pink to brown, oblong to ovate, 8.5–10.5 × 3.5–4.5 mm, slightly asymmetric, glabrous, membranous, hyaline, margin entire, apex obtuse, with a central vein and an apical seta. Leaves more than 5 per stem; petioles green, 0.5–1.5 mm × 0.3–0.7 mm, terete, glabrous; leaf blade elliptic to lanceolate, 3.3–6 × 0.8–1.7 cm, discolorous, lustrous green adaxially, paler green abaxially, with slightly pinkish veins and margin, base slightly asymmetric, apex acuminate, margin dentate, each dent with a hydathode and often an additional hydathode between the dents, dent triangular, 0.6 × 0.3 mm; venation pinnate, 5–8 veins per side. Inflorescences bisexual, axillary, cymose, 2-flowered, protandrous, subtended by a persistent, dissected bract, 7–8 × 6–7 mm, margin serrate; peduncle up to 1.3 cm long. Staminate flowers: pedicel up to 1.2 cm long; tepals 4, white, glabrous, margin entire, apex rounded, outer 2 ovate, 10–12 × 7–9 mm, apex rounded, inner 2 oblanceolate, 7–9 × 4–5 mm; stamens 12–14, yellow, filaments 0.5–1 mm long, free, anthers ellipsoid, 2.7–3.3 × 0.8–1 mm, dehiscence by lateral slits, connective 0.9–1 × 0.7–0.9 mm, basifixed. Pistillate flowers: pedicel up to 4 mm long, bracteoles 2, persistent, positioned directly below the ovary, ovate, 5–7 × 3.5–4.5 mm, auriculate, margin dentate; tepals 5 or 6, unequal, deciduous in fruit, ovate, 9–14 × 4–9 mm, white, glabrous, margin entire; ovary body ovoid, 6–8 × 3–4 mm, whitish, translucent, glabrous, 3-winged, wings nearly equal in size, 6–8 × 2.5–3.5 mm, margin serrate; 3-locular, placentas bifid and bearing ovules on both surfaces; styles 3, yellow, united at base in a 0.8–1.2 mm long column; arms 1–2 mm long, once divided; stigmatic papillae in a spirally twisted band. Fruits: pedicels up to 2 cm long; body ovoid, up to 10 × 4 mm, drying brown, wings expanding up to 12 × 7 mm. Seeds 0.3–0.5 × 0.1–0.2 mm, ellipsoid.</p><fig id="F2" position="float" orientation="portrait"><object-id xmlns:xlink="http://www.w3.org/1999/xlink" content-type="doi" xlink:type="simple">10.3897/phytokeys.256.145404.figure2</object-id><object-id xmlns:xlink="http://www.w3.org/1999/xlink" content-type="arpha" xlink:type="simple">65CAD91F-4B73-5B69-A1FB-60F1FAB0D480</object-id><label>Figure 2.</label><caption><p>Morphological aspects of <italic><tp:taxon-name><tp:taxon-name-part taxon-name-part-type="genus" reg="Begonia">Begonia</tp:taxon-name-part><tp:taxon-name-part taxon-name-part-type="species" reg="chucantiensis">chucantiensis</tp:taxon-name-part></tp:taxon-name></italic> sp. nov. <bold>A</bold> plant habit <bold>B</bold> fertile branches <bold>C</bold> detail of fertile branch <bold>D</bold> leaves viewed from the adaxial side and staminate flower <bold>E</bold> leaves viewed from the abaxial side, staminate flower and fruit <bold>F</bold> stipules <bold>G</bold> front view of staminate flower <bold>H</bold> pistillate flower <bold>I</bold> lateral view of the fruit. Images <bold>A, B, D, E</bold> C. Mitre-Ramos. <bold>C, F, I</bold> L. Guillén. <bold>G, H</bold> J.L. Guerra.</p></caption><graphic xmlns:xlink="http://www.w3.org/1999/xlink" xlink:href="phytokeys-256-061_article-145404__-g002.jpg" position="float" orientation="portrait" xlink:type="simple" id="oo_1329159.jpg"><uri content-type="original_file" xlink:type="simple">https://binary.pensoft.net/fig/1329159</uri></graphic></fig></tp:treatment-sec><tp:treatment-sec sec-type="distribution" id="SECID0EJOAC"><title>Distribution.</title><p><italic><tp:taxon-name><tp:taxon-name-part taxon-name-part-type="genus" reg="Begonia">Begonia</tp:taxon-name-part><tp:taxon-name-part taxon-name-part-type="species" reg="chucantiensis">chucantiensis</tp:taxon-name-part></tp:taxon-name></italic> is only known from the type locality, Cerro Chucantí (Serranía de Majé), in eastern Panama (Fig. <xref ref-type="fig" rid="F3">3</xref>).</p><fig id="F3" position="float" orientation="portrait"><object-id xmlns:xlink="http://www.w3.org/1999/xlink" content-type="doi" xlink:type="simple">10.3897/phytokeys.256.145404.figure3</object-id><object-id xmlns:xlink="http://www.w3.org/1999/xlink" content-type="arpha" xlink:type="simple">AF8EB8E4-45FC-5BB3-925C-35250A43C43B</object-id><label>Figure 3.</label><caption><p>Geographical distribution of <italic><tp:taxon-name><tp:taxon-name-part taxon-name-part-type="genus" reg="Begonia">Begonia</tp:taxon-name-part><tp:taxon-name-part taxon-name-part-type="species" reg="chucantiensis">chucantiensis</tp:taxon-name-part></tp:taxon-name></italic> sp. nov. (red circle) in relation to its most morphologically similar relative, <italic><tp:taxon-name><tp:taxon-name-part taxon-name-part-type="genus" reg="Begonia">B.</tp:taxon-name-part><tp:taxon-name-part taxon-name-part-type="species" reg="confinis">confinis</tp:taxon-name-part></tp:taxon-name></italic> (black circles).</p></caption><graphic xmlns:xlink="http://www.w3.org/1999/xlink" xlink:href="phytokeys-256-061_article-145404__-g003.jpg" position="float" orientation="portrait" xlink:type="simple" id="oo_1329160.jpg"><uri content-type="original_file" xlink:type="simple">https://binary.pensoft.net/fig/1329160</uri></graphic></fig></tp:treatment-sec><tp:treatment-sec sec-type="habitat" id="SECID0ELAAE"><title>Habitat and ecology.</title><p>The species grows in the understory, on steep slopes, beneath 20–30 m tall trees, in premontane rainforest, at an elevation of 1200–1300 m above sea level. It has been recorded with flowers and fruits in January and March.</p></tp:treatment-sec><tp:treatment-sec sec-type="etymology" id="SECID0EQAAE"><title>Etymology.</title><p>The specific epithet refers to the locality where the new species is known: Cerro Chucantí.</p></tp:treatment-sec><tp:treatment-sec sec-type="Preliminary conservation status" id="SECID0EVAAE"><title>Preliminary conservation status.</title><p><italic><tp:taxon-name><tp:taxon-name-part taxon-name-part-type="genus" reg="Begonia">Begonia</tp:taxon-name-part><tp:taxon-name-part taxon-name-part-type="species" reg="chucantiensis">chucantiensis</tp:taxon-name-part></tp:taxon-name></italic> is currently known from only two localities that we consider to be one location (Area of Occupancy [AOO] of approximately 4 km<sup>2</sup>) within the Cerro Chucantí Private Natural Reserve. Although confined to a private reserve, <italic><tp:taxon-name><tp:taxon-name-part taxon-name-part-type="genus" reg="Begonia">B.</tp:taxon-name-part><tp:taxon-name-part taxon-name-part-type="species" reg="chucantiensis">chucantiensis</tp:taxon-name-part></tp:taxon-name></italic> faces significant threats. Long-term protection is not assured, and any adverse event, including extreme weather, could lead to the loss of the entire population. Furthermore, deforestation and agricultural expansion pose substantial risks in the surrounding areas, resulting in a projected decline in both habitat quality and AOO (&lt;10 Km<sup>2</sup>). Consequently, following the IUCN Red List Categories and Criteria (<xref ref-type="bibr" rid="B18">IUCN 2024</xref>), this species is preliminarily classified as Critically Endangered (CR B2ab(iii)).</p></tp:treatment-sec><tp:treatment-sec sec-type="Additional specimen examined" id="SECID0EZBAE"><title>Additional specimen examined</title><p><bold>(paratype). Panama</bold> • <bold>Darién</bold>: Distrito de Santa Fé. Serranía de Majé. Corregimiento de Río Congo. Reserva Natural Privada Cerro Chucantí, laderas de Cerro Chucantí, cercano al campamento del filo, <named-content xmlns:xlink="http://www.w3.org/1999/xlink" content-type="dwc:verbatimCoordinates" xlink:type="simple"><named-content content-type="geo-json" specific-use="{&#34;type&#34;:&#34;Point&#34;,&#34;coordinates&#34;:[-78.459444,8.804444]}" id="NCID0EGCAE" xlink:type="simple">8°48'16"N, 78°27'34"W</named-content></named-content>, 1300 m a.s.l., 27 Jan 2023 (♂ fl., ♀ fl., and fr.), <italic>Guillén, L., Guerra, J.L., Lino, M. &amp; Fatacioli, G. 783</italic> (<abbrev xmlns:xlink="http://www.w3.org/1999/xlink" content-type="institution" xlink:title="University of Panama Herbarium" id="ABBRID0ENCAE" xlink:type="simple">PMA</abbrev>!).</p></tp:treatment-sec><tp:treatment-sec sec-type="discussion" id="SECID0ESCAE"><title>Discussion.</title><p>Following the taxonomic key for <italic><tp:taxon-name><tp:taxon-name-part taxon-name-part-type="genus" reg="Begonia">Begonia</tp:taxon-name-part></tp:taxon-name></italic> in the Flora Mesoamericana (<xref ref-type="bibr" rid="B8">Burt-Utley 2015</xref>), the new species would be placed in couplet 23, which separates <italic><tp:taxon-name><tp:taxon-name-part taxon-name-part-type="genus" reg="Begonia">B.</tp:taxon-name-part><tp:taxon-name-part taxon-name-part-type="species" reg="liesneri">liesneri</tp:taxon-name-part></tp:taxon-name></italic> Burt-Utley &amp; Utley and <italic><tp:taxon-name><tp:taxon-name-part taxon-name-part-type="genus" reg="Begonia">B.</tp:taxon-name-part><tp:taxon-name-part taxon-name-part-type="species" reg="semiovata">semiovata</tp:taxon-name-part></tp:taxon-name></italic> Liebm. Both species share some characters with <italic><tp:taxon-name><tp:taxon-name-part taxon-name-part-type="genus" reg="Begonia">B.</tp:taxon-name-part><tp:taxon-name-part taxon-name-part-type="species" reg="chucantiensis">chucantiensis</tp:taxon-name-part></tp:taxon-name></italic>, including: the habit of an erect to somewhat sprawling subshrub; apparently non-rooting stems at the nodes; persistent to lately deciduous stipules; glabrous to very sparsely pilose or villous and pinnately veined glabrous blades; well-developed, persistent bracteoles and sub-equal ovary/fruit wings. The new species shares with <italic><tp:taxon-name><tp:taxon-name-part taxon-name-part-type="genus" reg="Begonia">B.</tp:taxon-name-part><tp:taxon-name-part taxon-name-part-type="species" reg="liesneri">liesneri</tp:taxon-name-part></tp:taxon-name></italic> the subshrubby habit and staminate flowers with tepals greater than 7 mm long. <italic><tp:taxon-name><tp:taxon-name-part taxon-name-part-type="genus" reg="Begonia">B.</tp:taxon-name-part><tp:taxon-name-part taxon-name-part-type="species" reg="semiovata">semiovata</tp:taxon-name-part></tp:taxon-name></italic>, on the other hand, is an herbaceous species with staminate flowers with tepals up to 3 mm long. On the other hand, <italic><tp:taxon-name><tp:taxon-name-part taxon-name-part-type="genus" reg="Begonia">B.</tp:taxon-name-part><tp:taxon-name-part taxon-name-part-type="species" reg="semiovata">semiovata</tp:taxon-name-part></tp:taxon-name></italic> presents leaves with a similar number of veins per side (7–9) as <italic><tp:taxon-name><tp:taxon-name-part taxon-name-part-type="genus" reg="Begonia">B.</tp:taxon-name-part><tp:taxon-name-part taxon-name-part-type="species" reg="chucantiensis">chucantiensis</tp:taxon-name-part></tp:taxon-name></italic> (5–8), while <italic><tp:taxon-name><tp:taxon-name-part taxon-name-part-type="genus" reg="Begonia">B.</tp:taxon-name-part><tp:taxon-name-part taxon-name-part-type="species" reg="liesneri">liesneri</tp:taxon-name-part></tp:taxon-name></italic> has more veins per side ((10)12–15).</p><sec sec-type="﻿Supplement to the key to Begonia in Flora Mesoamericana (Burt-Utley 2015)" id="SECID0E2FAE"><title>﻿Supplement to the key to <italic><tp:taxon-name><tp:taxon-name-part taxon-name-part-type="genus" reg="Begonia">Begonia</tp:taxon-name-part></tp:taxon-name></italic> in Flora Mesoamericana (Burt-Utley 2015)</title><p>Note that couplet 23 has been modified, and a new couplet, 23’, has been inserted, with characters to differentiate <italic><tp:taxon-name><tp:taxon-name-part taxon-name-part-type="genus" reg="Begonia">B.</tp:taxon-name-part><tp:taxon-name-part taxon-name-part-type="species" reg="liesneri">liesneri</tp:taxon-name-part></tp:taxon-name></italic> from <italic><tp:taxon-name><tp:taxon-name-part taxon-name-part-type="genus" reg="Begonia">B.</tp:taxon-name-part><tp:taxon-name-part taxon-name-part-type="species" reg="chucantiensis">chucantiensis</tp:taxon-name-part></tp:taxon-name></italic>.</p><table-wrap content-type="key" position="anchor" orientation="portrait"><table id="TID0E6JAC" rules="all"><tbody><tr><td rowspan="1" colspan="1">22</td><td rowspan="1" colspan="1">Deciduous, rudimentary bracteoles; unequal ovary and capsule wings</td><td rowspan="1" colspan="1">
                      <bold>
                        <italic>
                          <tp:taxon-name><tp:taxon-name-part taxon-name-part-type="genus" reg="Begonia">B.</tp:taxon-name-part><tp:taxon-name-part taxon-name-part-type="species" reg="seemanniana">seemanniana</tp:taxon-name-part></tp:taxon-name>
                        </italic>
                      </bold>
                    </td></tr><tr><td rowspan="1" colspan="1">–</td><td rowspan="1" colspan="1">Persistent, well-developed bracteoles; subequal ovary and capsule wings</td><td rowspan="1" colspan="1">
                      <bold>23</bold>
                    </td></tr><tr><td rowspan="1" colspan="1">23</td><td rowspan="1" colspan="1">Annual herb, up to 0.3 m tall; staminate tepals 2–3 mm long; fruiting pedicel to 7 mm long</td><td rowspan="1" colspan="1">
                      <bold>
                        <italic>
                          <tp:taxon-name><tp:taxon-name-part taxon-name-part-type="genus" reg="Begonia">B.</tp:taxon-name-part><tp:taxon-name-part taxon-name-part-type="species" reg="semiovata">semiovata</tp:taxon-name-part></tp:taxon-name>
                        </italic>
                      </bold>
                    </td></tr><tr><td rowspan="1" colspan="1">–</td><td rowspan="1" colspan="1">Perennial herb, up to 2 m tall; staminate tepals 7–16 mm long; fruiting pedicel to 24 mm long</td><td rowspan="1" colspan="1"><bold>23</bold>’</td></tr><tr><td rowspan="1" colspan="1">23'</td><td rowspan="1" colspan="1">Leaf blade 7–13 × 1.8–4.3 cm; inflorescences 7–10-flowered; staminate flowers with ca. 23 stamens</td><td rowspan="1" colspan="1">
                      <bold>
                        <italic>
                          <tp:taxon-name><tp:taxon-name-part taxon-name-part-type="genus" reg="Begonia">B.</tp:taxon-name-part><tp:taxon-name-part taxon-name-part-type="species" reg="liesneri">liesneri</tp:taxon-name-part></tp:taxon-name>
                        </italic>
                      </bold>
                    </td></tr><tr><td rowspan="1" colspan="1">–</td><td rowspan="1" colspan="1">Leaf blade 3.3–6 × 0.8–1.7 cm; inflorescences 2-flowered; staminate flowers with 12–14 stamens</td><td rowspan="1" colspan="1">
                      <bold>
                        <italic>
                          <tp:taxon-name><tp:taxon-name-part taxon-name-part-type="genus" reg="Begonia">B.</tp:taxon-name-part><tp:taxon-name-part taxon-name-part-type="species" reg="chucantiensis">chucantiensis</tp:taxon-name-part></tp:taxon-name>
                        </italic>
                      </bold>
                      <sup>
                        <xref ref-type="fn" rid="en1">1</xref>
                      </sup>
                    </td></tr></tbody></table></table-wrap><p>In <tp:taxon-name><tp:taxon-name-part taxon-name-part-type="genus" reg="Begonia">Begonia</tp:taxon-name-part><tp:taxon-name-part taxon-name-part-type="infraspecific-rank">section</tp:taxon-name-part><tp:taxon-name-part taxon-name-part-type="section" reg="Lepsia">Lepsia</tp:taxon-name-part></tp:taxon-name>, where we place the new species, 8 species are currently recognized: <italic><tp:taxon-name><tp:taxon-name-part taxon-name-part-type="genus" reg="Begonia">B.</tp:taxon-name-part><tp:taxon-name-part taxon-name-part-type="species" reg="barrigae">barrigae</tp:taxon-name-part></tp:taxon-name></italic> L.B.Sm. &amp; B.G.Schub., <italic><tp:taxon-name><tp:taxon-name-part taxon-name-part-type="genus" reg="Begonia">B.</tp:taxon-name-part><tp:taxon-name-part taxon-name-part-type="species" reg="confinis">confinis</tp:taxon-name-part></tp:taxon-name></italic> L.B.Sm. &amp; Wassh., <italic><tp:taxon-name><tp:taxon-name-part taxon-name-part-type="genus" reg="Begonia">B.</tp:taxon-name-part><tp:taxon-name-part taxon-name-part-type="species" reg="foliosa">foliosa</tp:taxon-name-part></tp:taxon-name></italic> Kunth, <italic><tp:taxon-name><tp:taxon-name-part taxon-name-part-type="genus" reg="Begonia">B.</tp:taxon-name-part><tp:taxon-name-part taxon-name-part-type="species" reg="guaduensis">guaduensis</tp:taxon-name-part></tp:taxon-name></italic> Kunth, <italic><tp:taxon-name><tp:taxon-name-part taxon-name-part-type="genus" reg="Begonia">B.</tp:taxon-name-part><tp:taxon-name-part taxon-name-part-type="species" reg="holtonis">holtonis</tp:taxon-name-part></tp:taxon-name></italic> A.DC., <italic><tp:taxon-name><tp:taxon-name-part taxon-name-part-type="genus" reg="Begonia">B.</tp:taxon-name-part><tp:taxon-name-part taxon-name-part-type="species" reg="meridensis">meridensis</tp:taxon-name-part></tp:taxon-name></italic> A.DC., <italic><tp:taxon-name><tp:taxon-name-part taxon-name-part-type="genus" reg="Begonia">B.</tp:taxon-name-part><tp:taxon-name-part taxon-name-part-type="species" reg="opuliflora">opuliflora</tp:taxon-name-part></tp:taxon-name></italic> Putz and <italic><tp:taxon-name><tp:taxon-name-part taxon-name-part-type="genus" reg="Begonia">B.</tp:taxon-name-part><tp:taxon-name-part taxon-name-part-type="species" reg="praerupta">praerupta</tp:taxon-name-part></tp:taxon-name></italic> Irmsch (<xref ref-type="bibr" rid="B26">Moonlight et al. 2023</xref>). However, <italic><tp:taxon-name><tp:taxon-name-part taxon-name-part-type="genus" reg="Begonia">B.</tp:taxon-name-part><tp:taxon-name-part taxon-name-part-type="species" reg="chucantiensis">chucantiensis</tp:taxon-name-part></tp:taxon-name></italic> is readily distinguished from most other members of the <tp:taxon-name><tp:taxon-name-part taxon-name-part-type="genus" reg="Lepsia">Lepsia</tp:taxon-name-part></tp:taxon-name> section by its 2-flowered inflorescences. While most species within the section possess multifloral inflorescences with more than 12 flowers, only <italic><tp:taxon-name><tp:taxon-name-part taxon-name-part-type="genus" reg="Begonia">B.</tp:taxon-name-part><tp:taxon-name-part taxon-name-part-type="species" reg="confinis">confinis</tp:taxon-name-part></tp:taxon-name></italic> shares this bifloral characteristic. Nevertheless, <italic><tp:taxon-name><tp:taxon-name-part taxon-name-part-type="genus" reg="Begonia">B.</tp:taxon-name-part><tp:taxon-name-part taxon-name-part-type="species" reg="chucantiensis">chucantiensis</tp:taxon-name-part></tp:taxon-name></italic> can be differentiated from <italic><tp:taxon-name><tp:taxon-name-part taxon-name-part-type="genus" reg="Begonia">B.</tp:taxon-name-part><tp:taxon-name-part taxon-name-part-type="species" reg="confinis">confinis</tp:taxon-name-part></tp:taxon-name></italic> by the characteristics mentioned in the diagnosis. Furthermore, <italic><tp:taxon-name><tp:taxon-name-part taxon-name-part-type="genus" reg="Begonia">B.</tp:taxon-name-part><tp:taxon-name-part taxon-name-part-type="species" reg="confinis">confinis</tp:taxon-name-part></tp:taxon-name></italic> is geographically restricted to the Serranía del Perijá, the northernmost extension of the Andes mountain range along the Colombia-Venezuela border (Fig. <xref ref-type="fig" rid="F3">3</xref>), while <italic><tp:taxon-name><tp:taxon-name-part taxon-name-part-type="genus" reg="Begonia">B.</tp:taxon-name-part><tp:taxon-name-part taxon-name-part-type="species" reg="chucantiensis">chucantiensis</tp:taxon-name-part></tp:taxon-name></italic> is found over 600 km away on Cerro Chucantí in the Serranía de Majé, eastern Panama.</p><p>The new species shares some similarities with the Brazilian <italic><tp:taxon-name><tp:taxon-name-part taxon-name-part-type="genus" reg="Begonia">Begonia</tp:taxon-name-part><tp:taxon-name-part taxon-name-part-type="species" reg="itatinensis">itatinensis</tp:taxon-name-part></tp:taxon-name></italic> Irmsch. ex Brade (<tp:taxon-name><tp:taxon-name-part taxon-name-part-type="genus" reg="Begonia">Begonia</tp:taxon-name-part><tp:taxon-name-part taxon-name-part-type="infraspecific-rank">sect.</tp:taxon-name-part><tp:taxon-name-part taxon-name-part-type="section" reg="Pritzelia">Pritzelia</tp:taxon-name-part></tp:taxon-name> (Klotzsch) A.DC.), including persistent stipules, small, slightly asymmetric leaves with pinnate venation, 2-flowered inflorescences, and 8–10 stamens. However, species in section <tp:taxon-name><tp:taxon-name-part taxon-name-part-type="genus" reg="Begonia"/><tp:taxon-name-part taxon-name-part-type="section" reg="Pritzelia">Pritzelia</tp:taxon-name-part></tp:taxon-name> have cystoliths in the leaf epidermal cells (<xref ref-type="bibr" rid="B25">Moonlight et al. 2018</xref>), which are absent in this new species. Additionally, <italic><tp:taxon-name><tp:taxon-name-part taxon-name-part-type="genus" reg="Begonia">B.</tp:taxon-name-part><tp:taxon-name-part taxon-name-part-type="species" reg="itatinensis">itatinensis</tp:taxon-name-part></tp:taxon-name></italic> has a scandent, pubescent stem (<xref ref-type="bibr" rid="B31">Smith and Smith 1971</xref>; <xref ref-type="bibr" rid="B19">Jaramillo 2017</xref>) and entire placentas (<xref ref-type="bibr" rid="B7">Brade 1944</xref>; <xref ref-type="bibr" rid="B21">Mamede et al. 2012</xref>), while <italic><tp:taxon-name><tp:taxon-name-part taxon-name-part-type="genus" reg="Begonia">B.</tp:taxon-name-part><tp:taxon-name-part taxon-name-part-type="species" reg="chucantiensis">chucantiensis</tp:taxon-name-part></tp:taxon-name></italic> has an erect, glabrous stem and bifid placentas.</p></sec></tp:treatment-sec><tp:treatment-sec><!--Section generated to contain objects referenced in tp:taxon-treatment.--><fn-group><fn id="en1"><p>The Flora Mesoamerica key continues at couplet 24.</p></fn></fn-group></tp:treatment-sec><ref-list><ref id="B18"><mixed-citation xmlns:xlink="http://www.w3.org/1999/xlink" xlink:type="simple">IUCN (<year>2024</year>) Guidelines for Using the IUCN Red List Categories and Criteria. Version 16. Prepared by the Standards and Petitions Committee, 122 pp. <ext-link xlink:href="https://www.iucnredlist.org/resources/redlistguidelines" ext-link-type="uri" xlink:type="simple">https://www.iucnredlist.org/resources/redlistguidelines</ext-link> [accessed 19.12.2024]</mixed-citation></ref><ref id="B8"><mixed-citation xmlns:xlink="http://www.w3.org/1999/xlink" xlink:type="simple"><person-group><name name-style="western"><surname>Burt-Utley</surname><given-names>K</given-names></name></person-group> (<year>2015</year>) <article-title><italic><tp:taxon-name><tp:taxon-name-part taxon-name-part-type="genus">Begonia</tp:taxon-name-part></tp:taxon-name></italic>.</article-title> In: <person-group><name name-style="western"><surname>Davidse</surname><given-names>G</given-names></name><name name-style="western"><surname>Souza Sánchez</surname><given-names>M</given-names></name><name name-style="western"><surname>Knapp</surname><given-names>S</given-names></name><name name-style="western"><surname>Chiang Cabrera</surname><given-names>F</given-names></name></person-group> (<role>Eds</role>) <issue-title>Flora Mesoamericana, Vol.</issue-title><source>2, part 3. Missouri Botanical Garden Press, Saint Louis</source>, <fpage>1</fpage>–<lpage>347</lpage>.</mixed-citation></ref><ref id="B26"><mixed-citation xmlns:xlink="http://www.w3.org/1999/xlink" xlink:type="simple"><person-group><name name-style="western"><surname>Moonlight</surname><given-names>PW</given-names></name><name name-style="western"><surname>Jara-Muñoz</surname><given-names>OA</given-names></name><name name-style="western"><surname>Purvis</surname><given-names>DA</given-names></name><name name-style="western"><surname>Delves</surname><given-names>J</given-names></name><name name-style="western"><surname>Allen</surname><given-names>JP</given-names></name><name name-style="western"><surname>Reynel</surname><given-names>C</given-names></name></person-group> (<year>2023</year>) <article-title>The Genus <italic><tp:taxon-name><tp:taxon-name-part taxon-name-part-type="genus">Begonia</tp:taxon-name-part></tp:taxon-name></italic> (<tp:taxon-name><tp:taxon-name-part taxon-name-part-type="family">Begoniaceae</tp:taxon-name-part></tp:taxon-name>) in Peru.</article-title><source>European Journal of Taxonomy</source><volume>881</volume>: <fpage>1</fpage>–<lpage>334</lpage>. <ext-link xlink:href="10.5852/ejt.2023.881.2175" ext-link-type="doi" xlink:type="simple">https://doi.org/10.5852/ejt.2023.881.2175</ext-link></mixed-citation></ref><ref id="B25"><mixed-citation xmlns:xlink="http://www.w3.org/1999/xlink" xlink:type="simple"><person-group><name name-style="western"><surname>Moonlight</surname><given-names>PW</given-names></name><name name-style="western"><surname>Ardi</surname><given-names>WH</given-names></name><name name-style="western"><surname>Arroyo Padilla</surname><given-names>L</given-names></name><name name-style="western"><surname>Chung</surname><given-names>K-F</given-names></name><name name-style="western"><surname>Fuller</surname><given-names>D</given-names></name><name name-style="western"><surname>Girmansyah</surname><given-names>D</given-names></name><name name-style="western"><surname>Hollands</surname><given-names>R</given-names></name><name name-style="western"><surname>Jara-Muñoz</surname><given-names>OA</given-names></name><name name-style="western"><surname>Kiew</surname><given-names>R</given-names></name><name name-style="western"><surname>Leong</surname><given-names>W-C</given-names></name><name name-style="western"><surname>Liu</surname><given-names>Y</given-names></name><name name-style="western"><surname>Mahardika</surname><given-names>A</given-names></name><name name-style="western"><surname>Marasinghe</surname><given-names>LDK</given-names></name><name name-style="western"><surname>O’Connor</surname><given-names>M</given-names></name><name name-style="western"><surname>Peng</surname><given-names>C-I</given-names></name><name name-style="western"><surname>Pérez</surname><given-names>ÁJ</given-names></name><name name-style="western"><surname>Phutthai</surname><given-names>T</given-names></name><name name-style="western"><surname>Pullan</surname><given-names>M</given-names></name><name name-style="western"><surname>Rajbhandary</surname><given-names>S</given-names></name><name name-style="western"><surname>Reynel</surname><given-names>C</given-names></name><name name-style="western"><surname>Rubite</surname><given-names>RR</given-names></name><name name-style="western"><surname>Sang</surname><given-names>J</given-names></name><name name-style="western"><surname>Scherberich</surname><given-names>D</given-names></name><name name-style="western"><surname>Shui</surname><given-names>Y-M</given-names></name><name name-style="western"><surname>Tebbitt</surname><given-names>MC</given-names></name><name name-style="western"><surname>Thomas</surname><given-names>DC</given-names></name><name name-style="western"><surname>Wilson</surname><given-names>HP</given-names></name><name name-style="western"><surname>Zaini</surname><given-names>NH</given-names></name><name name-style="western"><surname>Hughes</surname><given-names>M</given-names></name></person-group> (<year>2018</year>) <article-title>Dividing and Conquering the Fastest-Growing Genus: Towards a Natural Sectional Classification of the Mega-Diverse Genus <italic><tp:taxon-name><tp:taxon-name-part taxon-name-part-type="genus">Begonia</tp:taxon-name-part></tp:taxon-name></italic> (<tp:taxon-name><tp:taxon-name-part taxon-name-part-type="family">Begoniaceae</tp:taxon-name-part></tp:taxon-name>).</article-title><source>Taxon</source><volume>67</volume>: <fpage>267</fpage>–<lpage>323</lpage>. <ext-link xlink:href="10.12705/672.3" ext-link-type="doi" xlink:type="simple">https://doi.org/10.12705/672.3</ext-link></mixed-citation></ref><ref id="B31"><mixed-citation xmlns:xlink="http://www.w3.org/1999/xlink" xlink:type="simple"><person-group><name name-style="western"><surname>Smith</surname><given-names>LB</given-names></name><name name-style="western"><surname>Smith</surname><given-names>RC</given-names></name></person-group> (<year>1971</year>) <article-title>Begoniáceas.</article-title> In: <person-group><name name-style="western"><surname>Reitz</surname><given-names>R</given-names></name></person-group> (<role>Ed.</role>) <issue-title>Flora Ilustrada Catarinense.</issue-title><source>Herbário Barbosa Rodrigues, Itajaí</source>, <fpage>1</fpage>–<lpage>128</lpage>.</mixed-citation></ref><ref id="B19"><mixed-citation xmlns:xlink="http://www.w3.org/1999/xlink" xlink:type="simple"><person-group><name name-style="western"><surname>Jaramillo</surname><given-names>JC</given-names></name></person-group> (<year>2017</year>) Sinopse taxonômica do gênero <italic><tp:taxon-name><tp:taxon-name-part taxon-name-part-type="genus">Begonia</tp:taxon-name-part></tp:taxon-name></italic> L. (<tp:taxon-name><tp:taxon-name-part taxon-name-part-type="family">Begoniaceae</tp:taxon-name-part></tp:taxon-name>) para a região sul do Brasil. MSc dissertation, Universidade Federal de Santa Catarina, Brazil.</mixed-citation></ref><ref id="B7"><mixed-citation xmlns:xlink="http://www.w3.org/1999/xlink" xlink:type="simple"><person-group><name name-style="western"><surname>Brade</surname><given-names>AC</given-names></name></person-group> (<year>1944</year>) <article-title><tp:taxon-name><tp:taxon-name-part taxon-name-part-type="family">Begoniaceae</tp:taxon-name-part></tp:taxon-name> do Herbário do Museu Nacional do Rio de Janeiro. Boletim do Museu Nacional do Rio de Janeiro.</article-title><source>Botânica</source><volume>1</volume>: <fpage>1</fpage>–<lpage>16</lpage>.</mixed-citation></ref><ref id="B21"><mixed-citation xmlns:xlink="http://www.w3.org/1999/xlink" xlink:type="simple"><person-group><name name-style="western"><surname>Mamede</surname><given-names>MCH</given-names></name><name name-style="western"><surname>Gomes da Silva</surname><given-names>SJ</given-names></name><name name-style="western"><surname>Jacques</surname><given-names>EL</given-names></name><name name-style="western"><surname>Cersózimo</surname><given-names>AB</given-names></name></person-group> (<year>2012</year>) <article-title><tp:taxon-name><tp:taxon-name-part taxon-name-part-type="family">Begoniaceae</tp:taxon-name-part></tp:taxon-name>.</article-title> In: <person-group><name name-style="western"><surname>Wanderley</surname><given-names>MGL</given-names></name><name name-style="western"><surname>Shepherd</surname><given-names>GJ</given-names></name><name name-style="western"><surname>Melhem</surname><given-names>TS</given-names></name><name name-style="western"><surname>Giulietti</surname><given-names>AM</given-names></name><name name-style="western"><surname>Martins</surname><given-names>SE</given-names></name></person-group> (<role>Eds</role>) <issue-title>Flora fanerogâmica do Estado de São Paulo, Vol.</issue-title><source>7. Instituto de Botânica</source>, <fpage>1</fpage>–<lpage>380</lpage>.</mixed-citation></ref></ref-list></tp:taxon-treatment>
